# Supplementary material for: Roles for the RNA polymerase III regulator MAFR-1 in regulating sperm quality in Caenorhabditis elegans
Source: Sci Rep. 2020 Nov 9;10:19367. doi: 10.1038/s41598-020-76423-5 (PMC7652826; doi:10.1038/s41598-020-76423-5)
Supplement: Supplementary file 1 — Supplementary Information 1. [file 41598_2020_76423_MOESM1_ESM.xlsx]

## Sheet: Data set 1 (Y2H)
Data Set 1. Comparison of spermatid size following knockdown of MAFR-1 interactors
L4440/msp-53						L4440/sss-1						L4440/F48C1.6
Combined						Combined						Combined
Size Range	Control	brf-1	p-value	Sig?		Size Range	WT	KO	p-value	Sig?		Size Range	Control	brf-1	p-value	Sig?
>10	0	1	0.312699			>10	0	1	0.237568			>10	0	0	N/A
10-15	35	53	0.00320906	**		10-15	35	27	0.769801			10-15	35	37	0.190867
15-20	95	111	0.0231862	*		15-20	95	81	0.201184			15-20	95	75	0.984013
20-25	216	209	0.00341312	**		20-25	216	161	0.628329			20-25	216	148	0.0912933
25-30	141	114	0.025106	*		25-30	141	84	0.115623			25-30	141	121	0.408419
30-35	16	5	0.540311			30-35	16	7	0.263389			30-35	16	15	0.620497
>35	0	1	0.321436			>35	0	0	N/A			>35	0	0	N/A
Average size	22.5792	21.5738	0.00033747	***		Average size	22.5792	21.8349	0.0129568	*		Average size	22.5792	22.498	0.790546
Rep1						Rep1						Rep1
Size Range	Control	brf-1	p-value	Sig?		Size Range	WT	KO	p-value	Sig?		Size Range	Control	brf-1	p-value	Sig?
>10	0	0	N/A			>10	0	0	N/A			>10	0	0	N/A
10-15	0	15	8.2041e-06	****		10-15	0	1	0.243164			10-15	0	5	0.0116989	*
15-20	29	23	0.960454			15-20	29	22	0.909118			15-20	29	23	0.960454
20-25	84	43	0.00051453	***		20-25	84	49	0.0493603	*		20-25	84	36	7.9099e-06	****
25-30	20	27	0.047773	*		25-30	20	27	0.0201208	*		25-30	20	45	3.0555e-06	****
30-35	4	2	0.576246			30-35	4	2	0.64769			30-35	4	1	0.264777
>35	0	0	N/A			>35	0	0	N/A			>35	0	0	N/A
Average size	22.6027	21.5816	0.0403642	*		Average size	22.6027	22.5697	0.941671			Average size	22.6027	23.0618	0.337664
Rep2						Rep2						Rep2
Size Range	Control	brf-1	p-value	Sig?		Size Range	WT	KO	p-value	Sig?		Size Range	Control	brf-1	p-value	Sig?
>10	0	0	N/A			>10	0	0	N/A			>10	0	0	N/A
10-15	15	13	0.652177			10-15	15	13	0.652177			10-15	15	22	0.398569
15-20	26	30	0.609841			15-20	26	29	0.713981			15-20	26	32	0.707024
20-25	55	65	0.301816			20-25	55	68	0.169391			20-25	55	73	0.232802
25-30	52	47	0.466207			25-30	52	42	0.17635			25-30	52	41	0.0426128	*
30-35	4	0	0.0420598	*		30-35	4	3	0.68289			30-35	4	3	0.588914
>35	0	0	N/A			>35	0	0	N/A			>35	0	0	N/A
Average size	22.5403	22.1758	0.481702			Average size	22.5403	22.1514	0.462509			Average size	22.5403	21.735	0.126415
Rep3
Size Range	Control	brf-1	p-value	Sig?
>10	0	1	0.381083
10-15	7	10	0.853916
15-20	11	33	0.00626757	**
20-25	34	59	0.0860766
25-30	38	22	0.00025277	***
30-35	7	1	0.0101948	*
>35	0	1	0.381083
Average size	23.6639	21.2352	6.5073e-05	****
Rep4						Rep4						Rep4
Size Range	Control	brf-1	p-value	Sig?		Size Range	WT	KO	p-value	Sig?		Size Range	Control	brf-1	p-value	Sig?
>10	0	0	N/A			>10	0	1	0.290063			>10	0	0	N/A
10-15	13	15	0.426801			10-15	13	13	0.768938			10-15	13	10	0.538206
15-20	29	25	0.962227			15-20	29	30	0.523855			15-20	29	20	0.167662
20-25	43	42	0.502734			20-25	43	44	0.432351			20-25	43	39	0.651063
25-30	31	18	0.117029			25-30	31	15	0.0250251	*		25-30	31	35	0.506119
30-35	1	2	0.482399			30-35	1	2	0.498695			30-35	1	11	0.00274253	**
>35	0	0	N/A			>35	0	0	N/A			>35	0	0	N/A
Average size	21.7032	21.0724	0.322724			Average size	21.7032	20.6607	0.0835345			Average size	21.7032	23.0934	0.0325793	*
Chi-squared test used to determine significance between individual size bins. Student's t-test used to compare whole data sets.

## Sheet: Data Set 2 (WT.KO OP50)
Data Set 2. Comparison of WT and mafr-1 (KO) spermatid size on the OP50 diet
Combined
Size Range	WT	KO	p-value	Sig?
>10	0	1	0.267098
10-15	11	43	1.1113e-07	****
15-20	74	112	1.9963e-06	****
20-25	264	163	0.00010565	***
25-30	120	69	0.00925994	**
30-35	12	3	0.0510283
>35	0	0	N/A
Average size	23.1751	21.8186	1.0047e-15	****
Rep1
Size Range	WT	KO	p-value	Sig?
>10	0	0	N/A
10-15	7	27	0.00237805	**
15-20	26	71	1.0119e-05	****
20-25	73	52	5.2059e-05	****
25-30	22	7	0.00040703	***
30-35	0	0	N/A
>35	0	0	N/A
Average size	21.7011	18.7782	4.2867e-11	****
Rep2
Size Range	WT	KO	p-value	Sig?
>10	0	0	N/A
10-15	1	0	0.413646
15-20	38	27	0.782543
20-25	123	88	0.467752
25-30	76	49	0.826664
30-35	8	0	0.0196866	*
>35	0	0	N/A
Average size	23.6218	23.206	0.185922
Rep3
Size Range	WT	KO	p-value	Sig?
>10	0	1	0.215027
10-15	3	16	2.5072e-05	****
15-20	10	14	0.0429286	*
20-25	68	23	6.4699e-05	****
25-30	22	13	0.745254
30-35	4	3	0.855028
>35	0	0	N/A
Average size	23.3259	20.1854	1.045e-05	****
Chi-squared test used to determine significance between individual size bins. Student's t-test used to compare whole data sets.

## Sheet: Data Set 3 (WT.KO HT115)
Data Set 3. Comparison of WT and mafr-1 (KO) spermatid size on the HT115 diet
Combined
Size Range	WT	KO	p-value	Sig?
>10	0	0	N/A
10-15	20	68	9.9183e-09	****
15-20	69	95	0.00707643	**
20-25	161	119	0.00642922	**
25-30	89	49	0.0004917	***
30-35	12	3	0.0242488	*
>35	0	0	N/A
Average size	22.9948	19.9503	4.587e-16	****
Rep1
Size Range	WT	KO	p-value	Sig?
>10	0	0	N/A
10-15	0	16	1.096e-06	****
15-20	29	26	0.36095
20-25	84	42	0.00409668	**
25-30	20	14	0.921388
30-35	4	1	0.314762
>35	0	0	N/A
Average size	22.6027	20.2954	1.0407e-05	****
Rep2
Size Range	WT	KO	p-value	Sig?
>10	0	0	N/A
10-15	7	18	0.109997
15-20	11	39	0.00070733	***
20-25	34	56	0.203865
25-30	38	16	2.9899e-06	****
30-35	7	0	0.00193854	**
>35	0	0	N/A
Average size	23.6639	20.0517	1.4273e-09	****
Rep3
Size Range	WT	KO	p-value	Sig?
>10	0	0	N/A
10-15	13	34	0.00012643	***
15-20	29	30	0.552275
20-25	43	21	0.00522496	**
25-30	31	19	0.125372
30-35	1	2	0.504067
>35	0	0	N/A
Average size	21.7032	18.839	3.5208e-05	****
Chi-squared test used to determine significance between individual size bins. Student's t-test used to compare whole data sets.

## Sheet: Data Set 4 (WT.KO brf-1)
Data Set 4. Comparison of WT and mafr-1 (KO) spermatid size following knockdown of brf-1
WT L4440/brf-1						WT/KO L4440						KO L4440/brf-1						WT/KO brf-1						WT L4440/KO brf-1
Combined						Combined						Combined						Combined						Combined
Size Range	Control	brf-1	p-value	Sig?		Size Range	WT	KO	p-value	Sig?		Size Range	Control	brf-1	p-value	Sig?		Size Range	WT	KO	p-value	Sig?		Size Range	WT Control	KO brf-1	p-value	Sig?
>10	0	0	N/A			>10	0	0	N/A			>10	0	0	N/A			>10	0	0	N/A			>10	0	0	N/A
10-15	14	13	0.653515			10-15	14	4	0.00956974	**		10-15	4	16	0.0156036	*		10-15	4	16	0.942636			10-15	14	16	0.690075
15-20	34	67	0.002766	**		15-20	34	59	0.0236366	*		15-20	59	80	0.277996			15-20	59	80	0.979876			15-20	34	80	0.00220042	**
20-25	165	253	2.49e-06	****		20-25	165	284	1.27228e-11	****		20-25	284	227	6.71378e-09	****		20-25	284	227	7.16065e-06	****		20-25	165	227	0.587776
25-30	168	93	6.27e-11	****		25-30	168	108	7.04156e-08	****		25-30	108	182	0.000121176	***		25-30	108	182	4.30945e-06	****		25-30	168	182	0.0193063	*
30-35	17	12	0.226798			30-35	17	5	0.00475144	**		30-35	5	19	0.0101255	*		30-35	5	19	0.441407			30-35	17	19	0.612192
>35	0	0	#DIV/0!			>35	0	0	N/A			>35	0	1	0.349002			>35	0	1	0.360787			>35	0	1	0.383668
Average size	24.2943	22.7962	1.16e-08	****		Average size	24.2943	23.1044	3.73234e-07	****		Average size	23.1044	23.7004	0.0105871	*		Average size	23.1044	23.7004	0.000414427	***		Average size	24.2943	23.7004	0.02526	*
Rep1						Rep1						Rep1						Rep1						Rep1
Size Range	Control	brf-1	p-value	Sig?		Size Range	WT	KO	p-value	Sig?		Size Range	Control	brf-1	p-value	Sig?		Size Range	WT	KO	p-value	Sig?		Size Range	WT Control	KO brf-1	p-value	Sig?
>10	0	0	N/A			>10	0	0	N/A			>10	0	0	N/A			>10	0	0	N/A			>10	0	0	N/A
10-15	1	0	0.250715			10-15	1	0	0.278997			10-15	0	2	0.165886			10-15	0	2	0.141582			10-15	1	2	0.684279
15-20	14	10	0.114819			15-20	14	18	0.768023			15-20	18	12	0.188871			15-20	10	12	0.537558			15-20	14	12	0.331615
20-25	39	96	2.77e-07	****		20-25	39	74	0.000384178	***		20-25	74	55	0.00444958	**		20-25	96	55	6.53162e-06	****		20-25	39	55	0.380425
25-30	44	28	0.000237	***		25-30	44	26	0.000695394	***		25-30	26	54	0.000383421	***		25-30	28	54	0.000115179	***		25-30	44	54	0.992425
30-35	4	0	0.020776	*		30-35	4	1	0.124633			30-35	1	2	0.590412			30-35	0	2	0.141582			30-35	4	2	0.27809
>35	0	0	N/A			>35	0	0	N/A			>35	0	0	N/A			>35	0	0	N/A			>35	0	0	N/A
Average size	24.2458	23.3572	0.020645	*		Average size	24.2458	22.9337	0.00262439	**		Average size	22.9337	24.2729	0.00102316	**		Average size	23.3572	24.2729	0.0110884	*		Average size	24.2458	24.2729	0.952609
Rep2						Rep2						Rep2						Rep2						Rep2
Size Range	Control	brf-1	p-value	Sig?		Size Range	WT	KO	p-value	Sig?		Size Range	Control	brf-1	p-value	Sig?		Size Range	WT	KO	p-value	Sig?		Size Range	WT Control	KO brf-1	p-value	Sig?
>10	0	0	N/A			>10	0	0	N/A			>10	0	0	N/A			>10	0	0	N/A			>10	0	0	N/A
10-15	9	6	0.636461			10-15	9	2	0.0276576	*		10-15	2	10	0.0575147			10-15	6	10	0.920841			10-15	9	10	0.667536
15-20	13	32	0.000257	***		15-20	13	9	0.335305			15-20	9	44	3.12708e-05	****		15-20	32	44	0.493565			15-20	13	44	0.00110988	**
20-25	70	70	0.198419			20-25	70	121	3.24058e-07	****		20-25	121	101	9.85251e-07	****		20-25	70	101	0.414996			20-25	70	101	0.560398
25-30	73	32	0.000105	***		25-30	73	46	0.00107095	**		25-30	46	72	0.246885			25-30	32	72	0.0518121			25-30	73	72	0.0188315	*
30-35	8	7	0.953713			30-35	8	1	0.0156963	*		30-35	1	5	0.182498			30-35	7	5	0.15555			30-35	8	5	0.160711
>35	0	0	N/A			>35	0	0	N/A			>35	0	1	0.380183			>35	0	1	0.426416			>35	0	1	0.38828
Average size	24.1568	22.4527	0.000449	***		Average size	24.1568	23.6069	0.147068			Average size	23.6069	23.1088	0.183509			Average size	22.4527	23.1088	0.155177			Average size	24.1568	23.1088	0.0153659	*
Rep3						Rep3						Rep3						Rep3						2020.10.01-2
Size Range	Control	brf-1	p-value	Sig?		Size Range	WT	KO	p-value	Sig?		Size Range	Control	brf-1	p-value	Sig?		Size Range	WT	KO	p-value	Sig?		Size Range	WT Control	KO brf-1	p-value	Sig?
>10	0	0	N/A			>10	0	0	N/A			>10	0	0	N/A			>10	0	0	N/A			>10	0	0	N/A
10-15	4	7	0.606012			10-15	4	2	0.23997			10-15	2	4	0.431536			10-15	7	4	0.305397			10-15	4	4	0.659733
15-20	7	25	0.007564	**		15-20	7	32	0.000623415	***		15-20	32	24	0.194089			15-20	25	24	0.696716			15-20	7	24	0.0180625	*
20-25	56	87	0.100526	*		20-25	56	89	0.11552			20-25	89	71	0.0241983	*		20-25	87	71	0.0202637	*		20-25	56	71	0.609217
25-30	51	33	0.000211	***		25-30	51	36	0.000476568	***		25-30	36	56	0.0222976	*		25-30	33	56	0.0116696	*		25-30	51	56	0.166597
30-35	5	5	0.693616			30-35	5	3	0.262551			30-35	3	12	0.0204132	*		30-35	5	12	0.106493			30-35	5	12	0.263568
>35	0	0	N/A			>35	0	0	N/A			>35	0	0	N/A			>35	0	0	N/A			>35	0	0	N/A
Average size	24.528	22.6389	3.52e-05	****		Average size	24.528	22.6745	4.76914e-06	****		Average size	22.6745	24.0974	0.000683742	***		Average size	22.6388	24.0974	0.00145676	**		Average size	24.528	24.0974	0.35611
Chi-squared test used to determine significance between individual size bins. Student's t-test used to compare whole data sets.

## Sheet: Data Set 5 (WT.KO.Rescue)
Data Set 5. Comparison of spermatid size between WT, mafr-1 (KO), and germline-rescued animals
WT/KO comparison						WT/Rescue Comparison
Combined						Combined
Size Range	WT	KO	p-value	Sig?		Size Range	WT	Rescue	p-value	Sig?
>10	1	0	0.327265			>10	1	0	0.352456
10-15	23	36	0.0554311			10-15	23	20	0.981706
15-20	109	156	0.000140694	***		15-20	109	98	0.742006
20-25	222	197	0.290466			20-25	222	216	0.0818512
25-30	118	71	0.000469816	***		25-30	118	76	0.0238652	*
30-35	11	4	0.0818787			30-35	11	8	0.708212
>35	0	0	N/A			>35	0	0	N/A
Average size	22.2886	20.9598	7.876e-07	****		Average size	22.2886	21.9997	0.276611
Rep1						Rep1
Size Range	WT	KO	p-value	Sig?		Size Range	WT	Rescue	p-value	Sig?
>10	1	0	0.328684			>10	1	0	0.326576
10-15	10	15	0.0232412			10-15	10	9	0.886614
15-20	21	15	0.357485			15-20	21	33	0.0414175	*
20-25	45	36	0.341292			20-25	45	60	0.0237101	*
25-30	40	44	0.401523			25-30	40	13	5.3636e-05	****
30-35	3	4	0.650711			30-35	3	0	0.0879131
>35	0	0	N/A			>35	0	0	N/A
Average size	22.7187	22.7972	0.903908			Average size	22.7187	21.0461	0.00314505	**
Rep2						Rep2
Size Range	WT	KO	p-value	Sig?		Size Range	WT	Rescue	p-value	Sig?
>10	0	0	N/A			>10	0	0	N/A
10-15	5	16	0.0157811	*		10-15	5	7	0.417243
15-20	47	55	0.442756			15-20	47	28	0.038109	*
20-25	46	45	0.691667			20-25	46	60	0.00528417	**
25-30	16	3	0.00132584	**		25-30	16	6	0.0506441
30-35	0	0	N/A			30-35	0	0	N/A
>35	0	0	N/A			>35	0	0	N/A
Average size	20.9061	19.1285	0.00014315	***		Average size	20.9061	20.601	0.512025
Rep3						Rep3
Size Range	WT	KO	p-value	Sig?		Size Range	WT	Rescue	p-value	Sig?
>10	0	0	N/A			>10	0	0	N/A
10-15	2	1	0.674947			10-15	2	0	0.230764
15-20	17	37	0.000125878	***		15-20	17	20	0.095894
20-25	69	65	0.293379			20-25	69	53	0.563892
25-30	51	18	0.000194161	***		25-30	51	28	0.179449
30-35	7	0	0.0146543	*		30-35	7	3	0.44751
>35	0	0	N/A			>35	0	0	N/A
Average size	23.8829	21.8189	3.88041e-06	****		Average size	23.8829	23.41	0.30081
Rep4						Rep4
Size Range	WT	KO	p-value	Sig?		Size Range	WT	Rescue	p-value	Sig?
>10	0	0	N/A			>10	0	0	N/A
10-15	6	4	0.459985			10-15	6	4	0.580526
15-20	24	49	0.000929833	***		15-20	24	17	0.311568
20-25	62	51	0.0522758			20-25	62	43	0.0252514	*
25-30	11	6	0.166068			25-30	11	29	0.000700668	***
30-35	1	0	0.30261			30-35	1	5	0.0831977
>35	0	0	N/A			>35	0	0	N/A
Average size	21.0696	20.0917	0.0335425	*		Average size	21.0696	23.0633	0.000286478	***
Chi-squared test used to determine significance between individual size bins. Student's t-test used to compare whole data sets.
